# Supplementary material for: Relationship Between Paraspinal Muscle Degeneration and Functional Outcomes Following Anterior Cervical Spine Surgery for Degenerative Disk Disease: A Systematic Review
Source: J Clin Med. 2025 Nov 28;14(23):8453. doi: 10.3390/jcm14238453 (PMC12693662; doi:10.3390/jcm14238453)
Supplement: Supplementary file 1 [file jcm-14-08453-s001.zip]

Archive with 2 entries (2 files):
- jcm-3981759-Table S1.pdf
- Supplemental Material PRISMA Checklist Table S2.pdf
